# Supplementary material for: Genome-wide analysis and expression patterns of lipid phospholipid phospholipase gene family in Brassica napus L
Source: BMC Genomics. 2021 Jul 18;22:548. doi: 10.1186/s12864-021-07862-1 (PMC8286584; doi:10.1186/s12864-021-07862-1)
Supplement: Supplementary file 1 — Additional file 1: Table S1. Sequences of the primers used in this study. [file 12864_2021_7862_MOESM1_ESM.xlsx]

## Sheet: Sheet1
Table S1 Sequences of the primers used in this study
Primer name	Primer Sequence
BnLPP1.1_QpcrF	TGCATTCCGTTACTACGCTCAT
BnLPP1.1_QpcrR	CCGACTCCATGGCTCCTTAT
BnLPP1.2_QpcrF	TATAAGAAGCCACGGAGGCAG
BnLPP1.2_QpcrR	TGCAAACCGATCTCGATGGC
BnLPP1.3_QpcrF	CAGCACAGGAACGAGGACAA
BnLPP1.3_QpcrR	GGAAGTGCCAGACTCCATGT
BnLPP2.1_QpcrF	CACGTCTTGGTCGTTTGCTG
BnLPP2.1_QpcrR	TGCCCTCTCTGGTCAAACAC
BnLPP2.2_QpcrF	GCCACACGTCTTGGTCGTTT
BnLPP2.2_QpcrR	CGCTGCAACTAGTAGAGGTAGAAAA
BnLPP4.1_QpcrF	CAGAAGAGGACACGTGGCAA
BnLPP4.1_QpcrR	ATATTCCGATGATCGCACCG
BnLPP4.2_QpcrF	CAGCACAGGAACGAGGACAA
BnLPP4.2_QpcrR	GGAAGTGCCAGACTCCATGT
BnLPP3.1_QpcrF	CCGGGAACCTGAGATTTCTGT
BnLPP3.1_QpcrR	TAGCTGTGCCTCCCTCATCT
BnLPP3.2_QpcrF	GTTGTCCTCGAGTGCATCCT
BnLPP3.2_QpcrR	GACCGGGACAGACCAGATTG
BnLPP3.3_QpcrF	GCTGCCACTGGCTATATTCG
BnLPP3.3_QpcrR	CGGTCTACCAACTGCGTTCT
BnLPP3.4_QpcrF	GCCTCAGGGAGATAACGGTG
BnLPP3.4_QpcrR	TCTAGACGGCACTCTACCAG
BnaActin_QpcrF	CTGGAATTGCTGACCGTATGAG
BnaActin_QpcrR	ATCTGTTGGAAAGTGCTGAGGG
