# Supplementary material for: Genome-wide analysis and expression patterns of lipid phospholipid phospholipase gene family in Brassica napus L
Source: BMC Genomics. 2021 Jul 18;22:548. doi: 10.1186/s12864-021-07862-1 (PMC8286584; doi:10.1186/s12864-021-07862-1)
Supplement: Supplementary file 2 — Additional file 2: Table S2. The protein sequences of the LPP gene family in (A) thaliana, (B) oleracea, B. rapa, and B. napus. [file 12864_2021_7862_MOESM2_ESM.xlsx]

## Sheet: gene_sequence
Table S2. The protein sequences of LPP gene family in A. thaliana, B. oleracea, B. rapa and B. napus
Species	Gene ID	Gene name	Chromosome	Protein sequence
A. thaliana	AtLPP1	AT2G01180	Chr2	MTIGSFFSSLLFWRNSQDQEAQRGRMQEIDLSVHTIKSHGGRVASKHKHDWIILVILIAIEIGLNLISPFYRYVGKDMMTDLKYPFKDNTVPIWSVPVYAVLLPIIVFVCFYLKRTCVYDLHHSILGLLFAVLITGVITDSIKVATGRPRPNFYWRCFPDGKELYDALGGVVCHGKAAEVKEGHKSFPSGHTSWSFAGLTFLSLYLSGKIKAFNNEGHVAKLCLVIFPLLAACLVGISRVDDYWHHWQDVFAGALIGTLVAAFCYRQFYPNPYHEEGWGPYAYFKAAQERGVPVTSSQNGDALRAMSLQMDSTSLENMESGTSTAPR
	AtLPP2	AT1G15080	Chr1	MPEIHLGAHTIRSHGVTVARFHMHDWLILLLLIVIEIVLNVIEPFHRFVGEDMLTDLRYPLQDNTIPFWAVPLIAVVLPFAVICVYYFIRNDVYDLHHAILGLLFSVLITGVITDAIKDAVGRPRPDFFWRCFPDGIGIFHNVTKNVLCTGAKDVVKEGHKSFPSGHTSWSFAGLGFLSLYLSGKIRVFDQRGHVAKLCIVILPLLVAALVGVSRVDDYWHHWQDVFGGAIIGLTVATFCYLQFFPPPYDPDGWGPHAYFQMLADSRNDVQDSAGMNHLSVRQTELESVR
	AtLPP3	AT3G02600	Chr3	MARFSFPCFPNFGGFNQAVTNRGPEISETADNWVSPSDIPLIEPNSKEHRMREAQLGGHTLRSHGMTVARTHMHDWIILVLLVILECVLLIIHPFYRFVGKDMMTDLSYPLKSNTVPIWSVPVYAMLLPLVIFIFIYFRRRDVYDLHHAVLGLLYSVLVTAVLTDAIKNAVGRPRPDFFWRCFPDGKALYDSLGDVICHGDKSVIREGHKSFPSGHTSWSFSGLGFLSLYLSGKIQAFDGKGHVAKLCIVILPLLFAALVGISRVDDYWHHWQDVFAGGLLGLAISTICYLQFFPPPYHTEGWGPYAYFQVLEAARVQGAANGAVQQPPPQVNNGEEEDGGFMGLHLVDNPTMRREEDVETGRG
	AtLPP4	AT3G18220	Chr3	MAKIMLGSHSVKSHGWKVAREHLCDWLILVVLGLIDIVLNVIEPFHRYIGPDMLTDLTFPFYEDTIPMWAVPIICILVPICIFIVYYYYRRDVYDLHHAILGIGFSCLVTGVTTDSIKDAVGRPRPNFFYRCFPNGKPKFHPDTKDVVCHGVKKIIKEGYKSFPSGHTSWSFAGLTFLAWYLSGKIKVFDRRGHVAKLCLVFLPILISILIGISRVDDYWHHWTDVFAGAIIGIFVASFSYLHFFPYPYDENGWAPHAYFRMLAERSTGRATTMTRTGSRGMLGNDVEPGNSASSPHDRHRESTDSDF
B. oleracea	BoLPP1	Bol007953	C07	MVLGSLFAPLKFWGNTQEQEPQRGRMQEIDLGIHTIRSHGGGLASKHKHDWIILVILVAIEIGLQLISPFYRYVGKDMMTDLKYPFNDNTIPVWSVPIYAVLLPIIIFVCFYVKRTCVYDLHHSILGLLFTVLITGIITDSIKLATGRPRPNFYWRCFPDGKELYDALGGVVCHGEPGEVKEGHKSFPSGHTSWSFAGLGFLSLYLSGKIKAFNREGHVAKLCIVFAPLLAACLVGISRVDDYWHHWQDVFAGGLIGLFVAAFCYRQFYPNPYHEEGWGPYAYFIAALERGSQQNGDALRTMSLQVEPTSLENMESGTSTAPR*
	BoLPP2	Bol013895	C05	MGKITLGSHTVKSHGWKVAREHLIDWIILVLLGIVIIVLNIMEPFHRYIGPDMLTDLTFPLYQDTIPIWAVPIICILVPICIFTVYYYFGRDVYDLHHAILGIGFSCLVTGVTTDSIKNAVGRPRPNFFHRCFPDGKAKFDSVTKDVVCHGVKKIIKEGYKSFPSGHTSWSFAGLTFLAWYLSGKIKVFDRRGHVAKLCLVFLPILVAVLIGITRVDDYWHHWTDVFAGAIIGIFFSSLSYLHFFPYPYDDNGWAPHAYFRMLAESSRRDTTMTRSGSREMLENDVELGSSSMPHHRNRGSTDSE*
	BoLPP3	Bol018893	C09	MQEIDLGIHTIRSHGGSVASKHKHDWIILVILVAIEIGLQLISPFYRYVGRDMMTDLKYPFNDNTVPVWSVPIYAVLLPIIIFVCFYMKRTCVYDLHHSILGLLFTVLITGIITDSIKLATGRPRPNFYWRCFPDGKEVYNALGGVICHGKPGEVKEGHKSFPSGHTSWSFAGLGYLSLYLSGKVKAFNREGHVAKLCIVFAPLLAACLVGISRVDDYWHHWQDVFAGALIGLFVAAFCYRQFYPNPYHEEGWGPYAYFRAVQERGQAQNGDALRTMSLQVEPTSLENMESGTSSVRR*
	BoLPP4	Bol031547	C08	MPEIQLGAHTIRSHGVAVARFHMHDWLILVLLIVIEVVLNVIEPFHRFVGEDMLTDLRYPLQDNTVPFWAVPLIAVVLPFAVISVYYFIRRDVYDLHHAILGLLFSVLITGVITDAIKDAVGRPRPDFFWRCFPDGRGRGHVAKLCIVFLPLLVAALVGVSRVDDYWHHWQDVFGGAIIGLTVASFCYLQFFPPPYDPDGWGPHAYFQMLADSRNVVQNSAGMNNLSVRQAELENVYVDQQGTSMEISRSNTRDTTRTLESC*
B. rapa	BraLPP1	BraA03g031060.3C	A03	MMREAHQSTHTVRSHGMTLARTHMHDWIILVLLVILECILLIIHPFYRFVGKDMMTDLSYPLKSNTVPIWSVPVYAMLLPLAIFIFIYFRRRDVYDLHHAVLGLLYSVLVTAVLTDSIKNAVGRPRPDFFWRCFPDGKAVYDALGDVICHGDKSVIREGHKSFPSGHTSWSFAGLGFLSLYLSGKIRAFDGKGHVAKLCIVILPLLVAALVGISRVDDYWHHWQDVFAGGLLGIVVSTFCYLQFFPPPYRTEAWGPYAYFLVLEAARAQAQAAENEMAQRPPQGDNGEEEDGGFMGLHLVDNPSMRREEADVEAGRVPSRG*
	BraLPP2	BraA05g029210.3C	A05	MGKITLGSHTVKSHGWKVAREHLIDWIILVLLGIVIIVLNIMEPFHRYIGPDMLTDLTFPLYQDTIPIWAVPIICILVPICIFTVYYYFGRDVYDLHHAILGIGFSCLVTGVTTDSIKNAVGRPRPNFFHRCFPDGKAKFDSVTKDVVCHGLKKIIKEGYKSFPSGHTSWSFAGLTFLAWYLSGKIKVFDRRGHVAKLCLVFLPILVAVLIGITRVDDYWHHWTDVFAGAIIGIFFASLSYLHFFPYPYDDNGWAPHAYFRMLAESSRRDTTMTRSSSREMLENDVELGSTSMPHHRNRGSTDSE*
	BraLPP3	BraA05g041280.3C	A05	MGIVIVAVTNRGPEVSGTADNWVSPSDIPLIEPYSKEHKMREAQLGAHTVRSHGMTLARTHMHDWIILVLLVILECILLIIHPFYRFVSKDMMTDLSFPLKSNTVPIWTVPIYAMLLPLVIFIAIYFRRRDVYDLHHAVLGLLYSVLVTAVLTDSIKNAVGRPRPDFFWRCFPDGKAVYDSLGDVICHGDKSVIREGHKSFPSGHTSWSFAGLGFLSLYLSGKIQAFDGKGHVAKLCIVILPLLVAALVGISRVDDYWHHWQDVFAGGLLGLVVSTFCYLQFFPPPYHTEAWGPYAYFQVLEAARAQAQAAENGVAQGGNGEEEDGGFMGLHLVDNPSMRREDEDVEAGRVPRG*
	BraLPP4	BraA09g022970.3C	A09	MYFCKLRKDSDESYRQNWLDVKQSVVVEQEPQRGRMQEIDLAIHTIRSHGAGVASKHKHDWIILVILVAIEIGLQLISPFYRYVGRDMMTDLKYPFNDNTVPVWSVPIYAVLLPIIVFVCFYMKRTCVYDLHHSILGLLFTVLITGIITDSIKLATGRPRPNFYWRCFPDGKEVYNALGGVICHGKPGEVKEGHKSFPSGHTSWSFAGLGYLSLYLSGKVKAFNREGHVAKLCLVFAPLLAACLVGISRVDDYWHHWQDVFAGALIGLFVAAFCYRQFYPNPYHEEGWGPYAYFRAAQERGQAQNGDVLRTMSLQVEPTSLENMESGTSSVRR*
	BraLPP5	BraA09g058890.3C	A09	MPEIQLGAHTIRSHGVTVARFHMHDWLILLLLIVIEVVLNVIEPFHRFVGEDMLTDLRYPLQDNTVPFWAVPLIAVVLPFVVISVYYFIRRDVYDLHHAILGLLFSVLITGVITDAIKDAVGRPRPDFFWRCFPDGRGFFHNVTRDVLCTGDKNVVKEGHKSFPSGHTSWSFAGLGFLALYLSGKIRVFDQRGHVAKLCIVFLPLLVAALVGVSRVDDYWHHWQDVFGGAIIGLTVASFCYLQFFPPPYDPDGWGPHAYFQMLADSRNVVQNSAGMNNLSVRQAELENVYVHQQGTSMEISRSNTRGTPQEC*
	BraLPP6	BraA01g034570.3C	A01	MLKILSPAPRLCCPGIAFSCLVTGVTTDSIKDAVDWPRPNFFYRCFPDGKPKFDPETRMLYHGVKKIIKEGYKSFPSGHTSWWAPHAYFRMLAEKSGLATTMTHGAVLE*
B. napus	BnLPP1.1	BnaA09g18500D	A09	MNCIPLLRSSKSETSNPINLQEQEPQRGRMQEIDLGIHTIRSHGVGVASKHKHDWIILVILVAIEIGLQLISPFYRYVGRDMMTDLKYPFNDNTVPVWSVPIYAVLLPIIVFVCFYMKRTCVYDLHHSILGLLFTVLITGIITDSIKLATGRPRPNFYWRCFPDGNEVYNALGGVICHGKPGEVKEGHKSFPSGHTSWSFAGLGYLSLYLSGKVKAFNREGHVAKLCLVFAPLLAACLVGISRVDDYWHHWQDVFAGALIGLFVAAFCYRQFYPNPYHEEGWGPYAYFRAAQERGQAQNGDVLRTMSLQVEPTSLENMESGTSSVRR*
	BnLPP1.2	BnaC09g20440D	C09	MVFGSFFSSLKFWGNSQEQEPQRGRMQEIDLGIHTIRSHGGSVASKHKHDWIILVILVAIEIGLQLISPFYRYVGRDMMTDLKYPFNDNTVPVWSVPIYAVLLPIIIFVWFYMKRTCVYDLHHSILGLLFTVLITGIITDSIKLATGRPRPNFYWRCFPDGKEVYNALGGVICHGKPGEVKEGHKSFPSGHTSWSFAGLGYLSLYLSGKVKAFNREGHVAKLCIVFAPLLAACLVGISRVDDYWHHWQDVFAGALIGLFVAAFCYRQFYPNPYHEEGWGPYAYFRAVQERGQAHNGDALRTMSLQVEPTSLENMESGTSSVRR*
	BnLPP1.3	BnaA06g35100D	A06	MVLGSLFAPLKFWGNTQEQEPQRGRMQEIDLGIHTIRSHGGGLASKHKHDWIILVILVAIEIGLQLISPFYRYVGKDMMTDLKYPFNDNTIPVWSVPIYAVLLPIIIFVCFYVKRTCVYDLHHSILGLLFTVLITGIITDSIKLATGRPRPNFYWRCFPDGKELFDALGGVVCHGEPGEVKEGHKSFPSGHTSWSFAGLGFLSLYLSGKLKAFNREGHVAKLCIVFAPLLAACLVGISRVDDYWHHWQDVFAGGLIGLFVAAFCYRQFYPNPYHEEGWGPYAYFIAAQERGQQQNGDALRTVSLENMESGTSTAPR*
	BnLPP2.1	BnaC08g39060D	C08	MPEIQLGAHTIRSHGVTVARFHMHDWLILVLLIVIEVVLNVIEPFHRFVGEDMLTDLRYPLQDNTVPFWAVPLIALVLPFAVISVYYFIRRDVYDLHHAILGLLFSVLITGVITDAIKDAVGRPRPDFFWRCFPDGRGFFHNVTRDVLCTGDKDVVKEGHKSFPSGHTSWSFAGLGFLALYLSGKIRVFDQRGHVAKLCIVFLPLLVAALVGVSRVDDYWHHWQDVFGGAIIGLTVASFCYLQFFPPPYDPDGWGPHAYFQMLADSRNVVQNSAGMNNLSVRQAELENVYVDQQGTSMEISRSNTRDTTRTLESC*
	BnLPP2.2	BnaA09g45250D	A09	MPEIQLGAHTIRSHGVTVARFHMHDWLILLLLIVIEVVLNVIEPFHRFVGEDMLTDLRYPLQDNTVPFWAVPLIAVVLPFVVISVYYFIRRDVYDLHHAILGLLFSVLITGVITDAIKDAVGRPRPDFFWRCFPDGRGFFHNVTRDVLCTGDKDVVKEGHKSFPSGHTSWSFAGLGFLALYLSGKIRVFDQRGHVAKLCIVFLPLLVAALVGVSRVDDYWHHWQDVFGGAIIGLTVASFCYLQFFPPPYDPDGWGPHAYFQMLADSRNVVQNSAGMNNLSVSQAELENVYVHQQGTSMEISRSNTRGTPQEC*
	BnLPP3.1	BnaC05g48240D	C05	MPFPRFLNFGGLFQAVTNREPEISVTADNWVSPSDIPLIEPFSKEHKMREAQLGAHTVRSHGMTLARTHMHDWIILVLLVVLECILLIIHPFYRFVGKDMMTDLSYPLKSNTVPIWSVPVYAMLLPLVIFISIYFRRRDVYDLHHAVLGLLYSVLVTAVLTDSIKNAVGRPRPDFFWRCFPDGKAVYDTLGDVICHGDKSVIREGHKSFPSGHTSWSFAGLGFLSLYLSGKIQAFDGKGHVAKLCIVILPLLVAALVGISRVDDYWHHWQDVFAGGLLGLVVSTFCYLQFFPPPYHTEAWGPYAYFQVLEAARAQAQAAENGVAQGGNGEEEDGGFMGLHLVDNPSMRREEEDVEAGRVPRG*
	BnLPP3.2	BnaA05g33490D	A05	MPFPRFLNFGGIFQAVTNRGPEVSGTADNWVSPSDIPLIEPYSKEHKMREAQLGAHTVRSHGMTLARTHMHDWIILVLLVVLECILLIIHPFYRFVSKDMMTDLSFPLKSNTVPIWSVPVYAMLLPLVIFIAIYFRRRDVYDLHHAVLGLLYSVLVTAVLTDSIKNAVGRPRPDFFWRCFPDGKAFYDSLGDVICHGDKSVIREGHKSFPSGHTSWSFAGLGFLSLYLSGKIQAFDGKGHVAKLCIVILPLLVAALVGISRVDDYWHHWQDVFAGGLLGLVVSTFCYLQFFPPPYHTEAWGPYAYFQVLEAARAQAQAAENGVAQGGNGEEEDGGFMGLHLVDNPSMRREDEDVEAGRVPRG*
	BnLPP3.3	BnaC03g33070D	C03	MMREAQQGTHTVRSHGMTLARTHMHDWIILVLLVILECILLIIHPFYRFVGKDMMTDLNYPLKSNTVPIWSVPVYAMLLPLAIFVFIYFRRRDVYDLHHAVLGLLYSVLVTAVLTDSIKNAVGRPRPDFFWRCFPDGKAVYDSLGDVICHGDKSVIREGHKSFPSGHTSWSFAGLGFLSLYLSGKIRAFDGKGHVAKLCIVILPLLVAALVGISRVDDYWHHWQDVFAGGLLGLVVSTFCYLQFFPPPYRTEAWGPYAYFLVLEAARAQAQAAENEAVQRPPQGDNGEEEDGGFMGLHLVDNPSMRREEADVEAGRVPSRG*
	BnLPP3.4	BnaA03g28040D	A03	MMREAHQSTHTVRSHGMTLARTHMHDWIILVLLVILECILLIIHPFYRFVGKDMMTDLSYPLKSNTVPIWSVPVYAMLLPLAIFIFIYFRRRDVYDLHHAVLGLLYSVLVTAVLTDSIKNAVGRPRPDFFWRCFPDGKAVYDALGDVICHGDKSVIREGHKSFPSGHTSWSFAGLGFLSLYLSGKIRAFDGKGHVAKLCIVILPLLVAALVGISRVDDYWHHWQDVFAGGLLGIVVSTICYLQFFPPPYRTEAWGPYAYFLVLEAARAQAQAAENEMAQRPPQGDNGEEEDGGFMGLHLVDNPSMRREEADVEAGRVPSRG*
	BnLPP4.1	BnaA05g21920D	A05	MGKITLGSHTVKSHGWKVAREHLIDWIILVLLGIVIIVLNIMEPFHRYIGPDMLTDLTFPLYQDTIPIWAVPIICILVPICIFTVYYYFGRDVYDLHHAILGIGFSCLVTGVTTDSIKNAVGRPRPNFFHRCFPDGKAKFDSVTKDVVCHGLKKIIKEGYKSFPSGHTSWSFAGLTFLAWYLSGKIKVFDRRGHVAKLCLVFLPILVAVLIGITRVDDYWHHWTDVFAGAIIGIFFASLSYLHFFPYPYDDNGWAPHAYFRMLAESSRRDTTMTRSSSREMLENDVELGSTSMPHHRNRGSTDSE*
	BnLPP4.2	BnaC05g35130D	C05	MGKITLGSHTVKSHGWKVAREHLIDWIILVLLGIVIIVLNIMEPFHRYIGPDMLTDLTFPLYQDTIPIWAVPIICILVPICIFTVYYYFGRDVYDLHHAILGIGFSCLVTGVTTDSIKNAVGRPRPNFFHRCFPDGKAKFDSVTKDVVCHGLKKIIKEGYKSFPSGHTSWSFAGLTFLAWYLSGKIKVFDRRGHVAKLCLVFLPILVAVLIGITRVDDYWHHWTDVFAGAIIGIFFSSLSYLHFFPYPYDDNGWAPHAYFRMLAESSRRDTTMTRSGSREMLENDVELGSTSMPHHRNRGSTDSE*
