# Supplementary material for: Genome-wide analysis and expression patterns of lipid phospholipid phospholipase gene family in Brassica napus L
Source: BMC Genomics. 2021 Jul 18;22:548. doi: 10.1186/s12864-021-07862-1 (PMC8286584; doi:10.1186/s12864-021-07862-1)
Supplement: Supplementary file 3 — Additional file 3: Table S3. Analysis and distribution of conserved motifs in BnLPP proteins. [file 12864_2021_7862_MOESM3_ESM.xlsx]

## Sheet: Sheet1
Table S3. Analysis and distribution of conserved motifs in BnLPP proteins
Motif	Width	E value	Best possible match
1	50	5.3e-381	[KR]EGHKSFPSGHTSWSFAGLGFL[SA]LYLSGKI[KR][AV]F[DN][RG][KRE]GHVAKLC[IL]V[FI][LA]PLL
2	50	4.4e-368	VGISRVDDYWHHWQDVFAG[AG][LI][IL]G[LI][FV]V[AS][STA]FCY[LR]QF[FY]P[PN]PY[HD][TE]E[GA]WGP[YH]AYF
3	50	2.1e-363	YF[RK]R[RT][DC]VYDLHH[AS][IV]LGLL[FY][ST]VL[VI]T[GA][VI][IL]TDSIK[NL]A[VT]GRPRP[DN]F[FY]WRCFPDG
4	50	5.0e-320	H[MK]HDWIILV[LI]LV[IVA][IL]E[IC][IVG]L[LNQ][IL]I[EHS]PF[YH]R[FY]VGKDM[ML]TDL[KS][YF]P[LF][KN][DS]NT[VI]P[IV]W[SA]V
5	21	3.1e-113	M[RQ]E[IA][QD]LG[AI]HT[VI]RSHG[MV]T[VL]A[RS][TK]
6	35	8.6e-66	G[DG]NGEEEDGGFMGLHLVDNPSMRRE[ED][AE]DVEAGRVP
7	15	5.6e-55	[AE][FV]Y[DN][AV][LT]G[DG]V[IV]CHGD[KP]
8	15	1e-38	P[IV][YI]A[MV]LLP[IL][AIV][IV]F[VI]V[IYF]
9	21	1.3e-32	[AL][AV]Q[SE]R[GE]QAQNGDAL[NR]TVS[PL][PS]Q
10	13	3.2e-15	[EFQ][AQW][GA][NRT][SA][QM][EA][QI][EAS][PAR][QES][NR][GT]
11	8	1.7e-05	EP[TFY]S[KL]E[HN][KM]
12	11	0.0052	AESSRRDTTMT
