# Supplementary material for: Genome-wide analysis and expression patterns of lipid phospholipid phospholipase gene family in Brassica napus L
Source: BMC Genomics. 2021 Jul 18;22:548. doi: 10.1186/s12864-021-07862-1 (PMC8286584; doi:10.1186/s12864-021-07862-1)
Supplement: Supplementary file 4 — Additional file 4: Table S4. Segmentally and tandemly duplication and one-to-one orthologues relationships between B. napus, B. rapa, B. oleracea, and A. thaliana. [file 12864_2021_7862_MOESM4_ESM.xlsx]

## Sheet: At-Bo
Table S4.1. Segmentally and tandemly duplication and one-to-one orthologues relationships between A. thaliana and B. olerecea gene pairs.
Gene Name	Gene ID	Gene type	Gene Name	Gene ID	Gene type
AtLPP1	AT2G01180	WGD or Segmental	BolLPP1	Bol007953	WGD or Segmental
AtLPP2	AT1G15080	WGD or Segmental	BolLPP4	Bol031547	WGD or Segmental
AtLPP4	AT3G18220	WGD or Segmental	BolLPP2	Bol013895	WGD or Segmental

## Sheet: At-Bra
Table S4.2. Segmentally and tandemly duplication and one-to-one orthologues relationships between A. thaliana and B. rapa gene pairs.
Gene Name	Gene ID	Gene type	Gene Name	Gene ID	Gene type
AtLPP4	AT3G18220	WGD or Segmental	BraLPP2	BraA05g029210.3C	WGD or Segmental
AtLPP1	AT2G01180	WGD or Segmental	BraLPP4	BraA09g022970.3C	WGD or Segmental
AtLPP2	AT1G15080	WGD or Segmental	BraLPP5	BraA09g058890.3C	WGD or Segmental

## Sheet: At-Bn
Table S4.3. Segmentally and tandemly duplication and one-to-one orthologues relationships between A. thaliana and B. napus gene pairs.
Gene Name	Gene ID	Gene type	Gene Name	Gene ID	Gene type
AtLPP1	AT2G01180	WGD or Segmental	BnLPP1.1	BnaA09g18500D	WGD or Segmental
AtLPP1	AT2G01180	WGD or Segmental	BnLPP1.2	BnaC09g20440D	WGD or Segmental
AtLPP2	AT1G15080	WGD or Segmental	BnLPP2.2	BnaA09g45250D	WGD or Segmental
AtLPP2	AT1G15080	WGD or Segmental	BnLPP2.1	BnaC08g39060D	WGD or Segmental
AtLPP3	AT3G02600	WGD or Segmental	BnLPP3.2	BnaA05g33490D	WGD or Segmental
AtLPP3	AT3G02600	WGD or Segmental	BnLPP3.3	BnaC03g33070D	WGD or Segmental
AtLPP3	AT3G02600	WGD or Segmental	BnLPP3.1	BnaC05g48240D	WGD or Segmental
AtLPP4	AT3G18220	WGD or Segmental	BnLPP4.1	BnaA05g21920D	WGD or Segmental

## Sheet: Bn-Bn
Table S4.4. Segmentally and tandemly duplication and one-to-one orthologues relationships between B. napus gene pairs.
Gene Name	Gene ID	Gene type	Gene Name	Gene ID	Gene type
BnLPP1.1	BnaA09g18500D	WGD or Segmental	BnLPP1.2	BnaC09g20440D	WGD or Segmental
BnLPP1.3	BnaA06g35100D	WGD or Segmental	BnLPP1.1	BnaA09g18500D	WGD or Segmental
BnLPP1.3	BnaA06g35100D	WGD or Segmental	BnLPP1.2	BnaC09g20440D	WGD or Segmental
BnLPP2.2	BnaA09g45250D	WGD or Segmental	BnLPP2.1	BnaC08g39060D	WGD or Segmental
BnLPP3.2	BnaA05g33490D	WGD or Segmental	BnLPP3.1	BnaC05g48240D	WGD or Segmental
BnLPP3.4	BnaA03g28040D	WGD or Segmental	BnLPP3.3	BnaC03g33070D	WGD or Segmental
BnLPP4.1	BnaA05g21920D	WGD or Segmental	BnLPP4.2	BnaC05g35130D	WGD or Segmental
