# Supplementary material for: Genome-wide analysis and expression patterns of lipid phospholipid phospholipase gene family in Brassica napus L
Source: BMC Genomics. 2021 Jul 18;22:548. doi: 10.1186/s12864-021-07862-1 (PMC8286584; doi:10.1186/s12864-021-07862-1)
Supplement: Supplementary file 5 — Additional file 5: Table S5. Ka/Ks analysis of BnLPP gene pairs. [file 12864_2021_7862_MOESM5_ESM.xlsx]

## Sheet: Bn-Bn
Table S5. Ka/Ks analysis of BnLPP gene pairs.
Gene Name	Gene ID	Gene Name	Gene ID	Method	Ka	Ks	Ka/Ks	P-value	Selection pressure
BnLPP1.2	BnaC09g20440D	BnLPP1.3	BnaA06g35100D	NG	0.0409632	0.579272	0.0707149	7.41224e-39	Purifying selection
BnLPP1.2	BnaC09g20440D	BnLPP1.1	BnaA09g18500D	NG	0.040502	0.236638	0.171155	1.4857e-13	Purifying selection
BnLPP1.3	BnaA06g35100D	BnLPP1.1	BnaA09g18500D	NG	0.0674582	0.667694	0.101032	3.88227e-37	Purifying selection
BnLPP2.1	BnaC08g39060D	BnLPP2.2	BnaA09g45250D	NG	0.0174643	0.222575	0.0784648	1.32518e-18	Purifying selection
BnLPP3.1	BnaC05g48240D	BnLPP3.2	BnaA05g33490D	NG	0.0134082	0.13081	0.102502	3.50791e-12	Purifying selection
BnLPP3.3	BnaC03g33070D	BnLPP3.4	BnaA03g28040D	NG	0.0151997	0.136777	0.111128	4.96083e-11	Purifying selection
BnLPP4.2	BnaC05g35130D	BnLPP4.1	BnaA05g21920D	NG	0.00284929	0.0437579	0.0651148	5.83753e-05	Purifying selection
