# Supplementary material for: Genome-wide analysis and expression patterns of lipid phospholipid phospholipase gene family in Brassica napus L
Source: BMC Genomics. 2021 Jul 18;22:548. doi: 10.1186/s12864-021-07862-1 (PMC8286584; doi:10.1186/s12864-021-07862-1)
Supplement: Supplementary file 6 — Additional file 6: Table S6.Cis-elements in the promoters of putative BnLPP genes. [file 12864_2021_7862_MOESM6_ESM.xlsx]

## Sheet: Sheet1
Table S6. Cis-elements in the promoters of putative BnLPP genes.
gene_ID	Site Name	sequence	Position	Matrix score.	Strand	Matrix score.	Strand	Organism	function	function	label
BnaA03g28040D	GC-motif	CCCCCG	1828	6	1834	6	-	Zea mays	enhancer-like element involved in anoxic specific inducibility	enhancer-like element involved in anoxic specific inducibility	anaerobic induction
BnaA03g28040D	ARE	AAACCA	265	6	271	6	-	Zea mays	cis-acting regulatory element essential for the anaerobic induction	cis-acting regulatory element essential for the anaerobic induction	anaerobic induction
BnaA03g28040D	ARE	AAACCA	472	6	478	6	-	Zea mays	cis-acting regulatory element essential for the anaerobic induction	cis-acting regulatory element essential for the anaerobic induction	anaerobic induction
BnaA03g28040D	ARE	AAACCA	1259	6	1265	6	-	Zea mays	cis-acting regulatory element essential for the anaerobic induction	cis-acting regulatory element essential for the anaerobic induction	anaerobic induction
BnaA03g28040D	ARE	AAACCA	1294	6	1300	6	-	Zea mays	cis-acting regulatory element essential for the anaerobic induction	cis-acting regulatory element essential for the anaerobic induction	anaerobic induction
BnaA03g28040D	ARE	AAACCA	1329	6	1335	6	-	Zea mays	cis-acting regulatory element essential for the anaerobic induction	cis-acting regulatory element essential for the anaerobic induction	anaerobic induction
BnaA03g28040D	Box 4	ATTAAT	353	6	359	6	+	Petroselinum crispum	part of a conserved DNA module involved in light responsiveness	part of a conserved DNA module involved in light responsiveness	light responsive
BnaA03g28040D	Box 4	ATTAAT	1967	6	1973	6	-	Petroselinum crispum	part of a conserved DNA module involved in light responsiveness	part of a conserved DNA module involved in light responsiveness	light responsive
BnaA03g28040D	ATCT-motif	AATCTAATCC	1014	10	1024	9	-	Pisum sativum	part of a conserved DNA module involved in light responsiveness	part of a conserved DNA module involved in light responsiveness	light responsive
BnaA03g28040D	GTGGC-motif	CATCGTGTGGC	119	11	130	10	+	Arabidopsis thaliana	part of a light responsive element	part of a light responsive element	light responsive
BnaA03g28040D	ABRE	ACGTG	205	5	210	5	+	Arabidopsis thaliana	cis-acting element involved in the abscisic acid responsiveness	cis-acting element involved in the abscisic acid responsiveness	abscisic acid responsiveness
BnaA03g28040D	ABRE	ACGTG	768	5	773	5	-	Arabidopsis thaliana	cis-acting element involved in the abscisic acid responsiveness	cis-acting element involved in the abscisic acid responsiveness	abscisic acid responsiveness
BnaA03g28040D	MRE	AACCTAA	1022	7	1029	7	-	Petroselinum crispum	MYB binding site involved in light responsiveness	MYB binding site involved in light responsiveness	light responsive
BnaA03g28040D	G-Box	CACGTT	204	6	210	6	-	Pisum sativum	cis-acting regulatory element involved in light responsiveness	cis-acting regulatory element involved in light responsiveness	light responsive
BnaA03g28040D	G-Box	CACGTT	768	6	774	6	+	Pisum sativum	cis-acting regulatory element involved in light responsiveness	cis-acting regulatory element involved in light responsiveness	light responsive
BnaA03g28040D	TC-rich repeats	GTTTTCTTAC	556	10	566	9	-	Nicotiana tabacum	cis-acting element involved in defense and stress responsiveness	cis-acting element involved in defense and stress responsiveness	defense and stress responsiveness
BnaA03g28040D	TC-rich repeats	GTTTTCTTAC	771	10	781	9	+	Nicotiana tabacum	cis-acting element involved in defense and stress responsiveness	cis-acting element involved in defense and stress responsiveness	defense and stress responsiveness
BnaA03g28040D	TGA-element	AACGAC	1688	6	1694	6	-	Brassica oleracea	auxin-responsive element	auxin-responsive element	auxin responsiveness
BnaA03g28040D	TCT-motif	TCTTAC	154	6	160	6	+	Arabidopsis thaliana	part of a light responsive element	part of a light responsive element	light responsive
BnaA03g28040D	GT1-motif	GGTTAAT	1359	7	1366	7	+	Avena sativa	light responsive element	light responsive element	light responsive
BnaA05g21920D	Box 4	ATTAAT	1663	6	1669	6	-	Petroselinum crispum	part of a conserved DNA module involved in light responsiveness	part of a conserved DNA module involved in light responsiveness	light responsive
BnaA05g21920D	ARE	AAACCA	216	6	222	6	-	Zea mays	cis-acting regulatory element essential for the anaerobic induction	cis-acting regulatory element essential for the anaerobic induction	anaerobic induction
BnaA05g21920D	ARE	AAACCA	1590	6	1596	6	+	Zea mays	cis-acting regulatory element essential for the anaerobic induction	cis-acting regulatory element essential for the anaerobic induction	anaerobic induction
BnaA05g21920D	G-box	TACGTG	180	6	186	6	+	Arabidopsis thaliana	cis-acting regulatory element involved in light responsiveness	cis-acting regulatory element involved in light responsiveness	light responsive
BnaA05g21920D	G-box	CACGAC	332	6	338	6	+	Zea mays	cis-acting regulatory element involved in light responsiveness	cis-acting regulatory element involved in light responsiveness	light responsive
BnaA05g21920D	LAMP-element	CTTTATCA	1562	8	1570	8	+	Pisum sativum	part of a light responsive element	part of a light responsive element	light responsive
BnaA05g21920D	ABRE	ACGTG	123	5	128	5	-	Arabidopsis thaliana	cis-acting element involved in the abscisic acid responsiveness	cis-acting element involved in the abscisic acid responsiveness	abscisic acid responsiveness
BnaA05g21920D	ABRE	ACGTG	181	5	186	5	+	Arabidopsis thaliana	cis-acting element involved in the abscisic acid responsiveness	cis-acting element involved in the abscisic acid responsiveness	abscisic acid responsiveness
BnaA05g21920D	I-box	cCATATCCAAT	1423	11	1434	10	+	Flaveria trinervia	part of a light responsive element	part of a light responsive element	light responsive
BnaA05g21920D	NON-box	AGATCGACG	1527	9	1536	9	-	Arabidopsis thaliana	cis-acting regulatory element related to meristem specific activation	cis-acting regulatory element related to meristem specific activation	meristem expression
BnaA05g21920D	G-Box	CACGTT	123	6	129	6	+	Pisum sativum	cis-acting regulatory element involved in light responsiveness	cis-acting regulatory element involved in light responsiveness	light responsive
BnaA05g21920D	TGA-element	AACGAC	368	6	374	6	-	Brassica oleracea	auxin-responsive element	auxin-responsive element	auxin responsiveness
BnaA05g21920D	TCT-motif	TCTTAC	983	6	989	6	-	Arabidopsis thaliana	part of a light responsive element	part of a light responsive element	light responsive
BnaA05g21920D	TCT-motif	TCTTAC	1190	6	1196	6	+	Arabidopsis thaliana	part of a light responsive element	part of a light responsive element	light responsive
BnaA05g33490D	CGTCA-motif	CGTCA	1227	5	1232	5	+	Hordeum vulgare	cis-acting regulatory element involved in the MeJA-responsiveness	cis-acting regulatory element involved in the MeJA-responsiveness	MeJA-responsiveness
BnaA05g33490D	CGTCA-motif	CGTCA	1643	5	1648	5	+	Hordeum vulgare	cis-acting regulatory element involved in the MeJA-responsiveness	cis-acting regulatory element involved in the MeJA-responsiveness	MeJA-responsiveness
BnaA05g33490D	G-box	CACGTG	916	6	922	6	+	Arabidopsis thaliana	cis-acting regulatory element involved in light responsiveness	cis-acting regulatory element involved in light responsiveness	light responsive
BnaA05g33490D	ARE	AAACCA	7	6	13	6	-	Zea mays	cis-acting regulatory element essential for the anaerobic induction	cis-acting regulatory element essential for the anaerobic induction	anaerobic induction
BnaA05g33490D	ARE	AAACCA	858	6	864	6	-	Zea mays	cis-acting regulatory element essential for the anaerobic induction	cis-acting regulatory element essential for the anaerobic induction	anaerobic induction
BnaA05g33490D	ARE	AAACCA	1266	6	1272	6	-	Zea mays	cis-acting regulatory element essential for the anaerobic induction	cis-acting regulatory element essential for the anaerobic induction	anaerobic induction
BnaA05g33490D	TGACG-motif	TGACG	1227	5	1232	5	-	Hordeum vulgare	cis-acting regulatory element involved in the MeJA-responsiveness	cis-acting regulatory element involved in the MeJA-responsiveness	MeJA-responsiveness
BnaA05g33490D	TGACG-motif	TGACG	1643	5	1648	5	-	Hordeum vulgare	cis-acting regulatory element involved in the MeJA-responsiveness	cis-acting regulatory element involved in the MeJA-responsiveness	MeJA-responsiveness
BnaA05g33490D	ATCT-motif	AATCTAATCC	1842	10	1852	9	-	Pisum sativum	part of a conserved DNA module involved in light responsiveness	part of a conserved DNA module involved in light responsiveness	light responsive
BnaA05g33490D	ABRE	CACGTG	916	6	922	6	+	Arabidopsis thaliana	cis-acting element involved in the abscisic acid responsiveness	cis-acting element involved in the abscisic acid responsiveness	abscisic acid responsiveness
BnaA05g33490D	ABRE	ACGTG	917	5	922	5	+	Arabidopsis thaliana	cis-acting element involved in the abscisic acid responsiveness	cis-acting element involved in the abscisic acid responsiveness	abscisic acid responsiveness
BnaA05g33490D	ABRE	ACGTG	1603	5	1608	5	-	Arabidopsis thaliana	cis-acting element involved in the abscisic acid responsiveness	cis-acting element involved in the abscisic acid responsiveness	abscisic acid responsiveness
BnaA05g33490D	GATA-motif	GATAGGG	1574	7	1581	7	+	Pisum sativum	part of a light responsive element	part of a light responsive element	light responsive
BnaA05g33490D	G-Box	CACGTG	916	6	922	6	+	Pisum sativum	cis-acting regulatory element involved in light responsiveness	cis-acting regulatory element involved in light responsiveness	light responsive
BnaA05g33490D	G-Box	CACGTT	1603	6	1609	6	+	Pisum sativum	cis-acting regulatory element involved in light responsiveness	cis-acting regulatory element involved in light responsiveness	light responsive
BnaA05g33490D	TCCC-motif	TCTCCCT	770	7	777	7	+	Spinacia oleracea	part of a light responsive element	part of a light responsive element	light responsive
BnaA05g33490D	TC-rich repeats	ATTCTCTAAC	1325	10	1335	9	+	Nicotiana tabacum	cis-acting element involved in defense and stress responsiveness	cis-acting element involved in defense and stress responsiveness	defense and stress responsiveness
BnaA05g33490D	ACE	CTAACGTATT	807	10	817	9	-	Petroselinum crispum	cis-acting element involved in light responsiveness	cis-acting element involved in light responsiveness	light responsive
BnaA05g33490D	TCT-motif	TCTTAC	845	6	851	6	+	Arabidopsis thaliana	part of a light responsive element	part of a light responsive element	light responsive
BnaA05g33490D	TCT-motif	TCTTAC	1139	6	1145	6	+	Arabidopsis thaliana	part of a light responsive element	part of a light responsive element	light responsive
BnaA06g35100D	MBS	CAACTG	688	6	694	6	-	Arabidopsis thaliana	MYB binding site involved in drought-inducibility	MYB binding site involved in drought-inducibility	drought-inducibility
BnaA06g35100D	MBS	CAACTG	1380	6	1386	6	-	Arabidopsis thaliana	MYB binding site involved in drought-inducibility	MYB binding site involved in drought-inducibility	drought-inducibility
BnaA06g35100D	TGA-element	AACGAC	41	6	47	6	-	Brassica oleracea	auxin-responsive element	auxin-responsive element	auxin responsiveness
BnaA06g35100D	AT1-motif	AATTATTTTTTATT	967	14	981	13	-	Solanum tuberosum	part of a light responsive module	part of a light responsive module	light responsive
BnaA06g35100D	TCT-motif	TCTTAC	1670	6	1676	6	-	Arabidopsis thaliana	part of a light responsive element	part of a light responsive element	light responsive
BnaA06g35100D	GT1-motif	GGTTAA	548	6	554	6	-	Arabidopsis thaliana	light responsive element	light responsive element	light responsive
BnaA06g35100D	TCCC-motif	TCTCCCT	1245	7	1252	7	+	Spinacia oleracea	part of a light responsive element	part of a light responsive element	light responsive
BnaA06g35100D	I-box	cCATATCCAAT	1323	11	1334	10	+	Flaveria trinervia	part of a light responsive element	part of a light responsive element	light responsive
BnaA06g35100D	chs-CMA1a	TTACTTAA	793	8	801	8	-	Daucus carota	part of a light responsive element	part of a light responsive element	light responsive
BnaA06g35100D	chs-CMA1a	TTACTTAA	918	8	926	8	+	Daucus carota	part of a light responsive element	part of a light responsive element	light responsive
BnaA06g35100D	Gap-box	CAAATGAA(A/G)A	961	14	975	9	+	Arabidopsis thaliana	part of a light responsive element	part of a light responsive element	light responsive
BnaA06g35100D	G-Box	TCCACATGGCA	1511	11	1522	10	+	Triticum aestivum	cis-acting regulatory element involved in light responsiveness	cis-acting regulatory element involved in light responsiveness	light responsive
BnaA06g35100D	CGTCA-motif	CGTCA	1395	5	1400	5	-	Hordeum vulgare	cis-acting regulatory element involved in the MeJA-responsiveness	cis-acting regulatory element involved in the MeJA-responsiveness	MeJA-responsiveness
BnaA06g35100D	G-box	CACGAC	250	6	256	6	-	Zea mays	cis-acting regulatory element involved in light responsiveness	cis-acting regulatory element involved in light responsiveness	light responsive
BnaA06g35100D	G-box	CACGAC	1786	6	1792	6	+	Zea mays	cis-acting regulatory element involved in light responsiveness	cis-acting regulatory element involved in light responsiveness	light responsive
BnaA06g35100D	ARE	AAACCA	124	6	130	6	+	Zea mays	cis-acting regulatory element essential for the anaerobic induction	cis-acting regulatory element essential for the anaerobic induction	anaerobic induction
BnaA06g35100D	ARE	AAACCA	1096	6	1102	6	+	Zea mays	cis-acting regulatory element essential for the anaerobic induction	cis-acting regulatory element essential for the anaerobic induction	anaerobic induction
BnaA06g35100D	LTR	CCGAAA	823	6	829	6	-	Hordeum vulgare	cis-acting element involved in low-temperature responsiveness	cis-acting element involved in low-temperature responsiveness	low-temperature responsiveness
BnaA06g35100D	Box 4	ATTAAT	644	6	650	6	+	Petroselinum crispum	part of a conserved DNA module involved in light responsiveness	part of a conserved DNA module involved in light responsiveness	light responsive
BnaA06g35100D	TGACG-motif	TGACG	1395	5	1400	5	+	Hordeum vulgare	cis-acting regulatory element involved in the MeJA-responsiveness	cis-acting regulatory element involved in the MeJA-responsiveness	MeJA-responsiveness
BnaA09g18500D	GARE-motif	TCTGTTG	1896	7	1903	7	+	Brassica oleracea	gibberellin-responsive element	gibberellin-responsive element	gibberellin-responsive element
BnaA09g18500D	MBS	CAACTG	1456	6	1462	6	+	Arabidopsis thaliana	MYB binding site involved in drought-inducibility	MYB binding site involved in drought-inducibility	drought-inducibility
BnaA09g18500D	TGACG-motif	TGACG	1376	5	1381	5	-	Hordeum vulgare	cis-acting regulatory element involved in the MeJA-responsiveness	cis-acting regulatory element involved in the MeJA-responsiveness	MeJA-responsiveness
BnaA09g18500D	TGACG-motif	TGACG	1395	5	1400	5	+	Hordeum vulgare	cis-acting regulatory element involved in the MeJA-responsiveness	cis-acting regulatory element involved in the MeJA-responsiveness	MeJA-responsiveness
BnaA09g18500D	TGACG-motif	TGACG	1412	5	1417	5	+	Hordeum vulgare	cis-acting regulatory element involved in the MeJA-responsiveness	cis-acting regulatory element involved in the MeJA-responsiveness	MeJA-responsiveness
BnaA09g18500D	TGACG-motif	TGACG	1453	5	1458	5	-	Hordeum vulgare	cis-acting regulatory element involved in the MeJA-responsiveness	cis-acting regulatory element involved in the MeJA-responsiveness	MeJA-responsiveness
BnaA09g18500D	CGTCA-motif	CGTCA	1376	5	1381	5	+	Hordeum vulgare	cis-acting regulatory element involved in the MeJA-responsiveness	cis-acting regulatory element involved in the MeJA-responsiveness	MeJA-responsiveness
BnaA09g18500D	CGTCA-motif	CGTCA	1395	5	1400	5	-	Hordeum vulgare	cis-acting regulatory element involved in the MeJA-responsiveness	cis-acting regulatory element involved in the MeJA-responsiveness	MeJA-responsiveness
BnaA09g18500D	CGTCA-motif	CGTCA	1412	5	1417	5	-	Hordeum vulgare	cis-acting regulatory element involved in the MeJA-responsiveness	cis-acting regulatory element involved in the MeJA-responsiveness	MeJA-responsiveness
BnaA09g18500D	CGTCA-motif	CGTCA	1453	5	1458	5	+	Hordeum vulgare	cis-acting regulatory element involved in the MeJA-responsiveness	cis-acting regulatory element involved in the MeJA-responsiveness	MeJA-responsiveness
BnaA09g18500D	G-box	ACACGTGT	864	8	872	8	+	Brassica napus	cis-acting regulatory element involved in light responsiveness	cis-acting regulatory element involved in light responsiveness	light responsive
BnaA09g18500D	G-box	CACGTG	865	6	871	6	+	Arabidopsis thaliana	cis-acting regulatory element involved in light responsiveness	cis-acting regulatory element involved in light responsiveness	light responsive
BnaA09g18500D	G-box	CACGTC	1396	6	1402	6	-	Zea mays	cis-acting regulatory element involved in light responsiveness	cis-acting regulatory element involved in light responsiveness	light responsive
BnaA09g18500D	G-box	CACGAC	1472	6	1478	6	+	Zea mays	cis-acting regulatory element involved in light responsiveness	cis-acting regulatory element involved in light responsiveness	light responsive
BnaA09g18500D	G-box	CACGAC	1902	6	1908	6	-	Zea mays	cis-acting regulatory element involved in light responsiveness	cis-acting regulatory element involved in light responsiveness	light responsive
BnaA09g18500D	LTR	CCGAAA	419	6	425	6	+	Hordeum vulgare	cis-acting element involved in low-temperature responsiveness	cis-acting element involved in low-temperature responsiveness	low-temperature responsiveness
BnaA09g18500D	chs-CMA1a	TTACTTAA	198	8	206	8	+	Daucus carota	part of a light responsive element	part of a light responsive element	light responsive
BnaA09g18500D	CAG-motif	GAAAGGCAGAC	913	11	924	10	+	Arabidopsis thaliana	part of a light response element	part of a light response element	light responsive
BnaA09g18500D	MRE	AACCTAA	802	7	809	7	+	Petroselinum crispum	MYB binding site involved in light responsiveness	MYB binding site involved in light responsiveness	light responsive
BnaA09g18500D	MRE	AACCTAA	1102	7	1109	7	-	Petroselinum crispum	MYB binding site involved in light responsiveness	MYB binding site involved in light responsiveness	light responsive
BnaA09g18500D	TCCC-motif	TCTCCCT	1463	7	1470	7	-	Spinacia oleracea	part of a light responsive element	part of a light responsive element	light responsive
BnaA09g18500D	TCT-motif	TCTTAC	1286	6	1292	6	-	Arabidopsis thaliana	part of a light responsive element	part of a light responsive element	light responsive
BnaA09g18500D	Box II	TGGTAATAA	1906	9	1915	9	+	Solanum tuberosum	part of a light responsive element	part of a light responsive element	light responsive
BnaA09g18500D	ARE	AAACCA	158	6	164	6	-	Zea mays	cis-acting regulatory element essential for the anaerobic induction	cis-acting regulatory element essential for the anaerobic induction	anaerobic induction
BnaA09g18500D	ARE	AAACCA	1153	6	1159	6	+	Zea mays	cis-acting regulatory element essential for the anaerobic induction	cis-acting regulatory element essential for the anaerobic induction	anaerobic induction
BnaA09g18500D	Box 4	ATTAAT	205	6	211	6	+	Petroselinum crispum	part of a conserved DNA module involved in light responsiveness	part of a conserved DNA module involved in light responsiveness	light responsive
BnaA09g18500D	G-Box	CACGTT	554	6	560	6	+	Pisum sativum	cis-acting regulatory element involved in light responsiveness	cis-acting regulatory element involved in light responsiveness	light responsive
BnaA09g18500D	G-Box	CACGTG	865	6	871	6	+	Pisum sativum	cis-acting regulatory element involved in light responsiveness	cis-acting regulatory element involved in light responsiveness	light responsive
BnaA09g18500D	GATA-motif	AAGGATAAGG	1340	10	1350	9	+	Solanum tuberosum	part of a light responsive element	part of a light responsive element	light responsive
BnaA09g18500D	ABRE	ACGTG	554	5	559	5	-	Arabidopsis thaliana	cis-acting element involved in the abscisic acid responsiveness	cis-acting element involved in the abscisic acid responsiveness	abscisic acid responsiveness
BnaA09g18500D	ABRE	GACACGTGGC	863	10	873	9	+	Triticum aestivum	cis-acting element involved in the abscisic acid responsiveness	cis-acting element involved in the abscisic acid responsiveness	abscisic acid responsiveness
BnaA09g18500D	ABRE	CACGTG	865	6	871	6	+	Arabidopsis thaliana	cis-acting element involved in the abscisic acid responsiveness	cis-acting element involved in the abscisic acid responsiveness	abscisic acid responsiveness
BnaA09g18500D	ABRE	ACGTG	866	5	871	5	+	Arabidopsis thaliana	cis-acting element involved in the abscisic acid responsiveness	cis-acting element involved in the abscisic acid responsiveness	abscisic acid responsiveness
BnaA09g18500D	ABRE	GCCGCGTGGC	1327	10	1337	9	-	Oryza sativa	cis-acting element involved in the abscisic acid responsiveness	cis-acting element involved in the abscisic acid responsiveness	abscisic acid responsiveness
BnaA09g18500D	ABRE	ACGTG	1397	5	1402	5	+	Arabidopsis thaliana	cis-acting element involved in the abscisic acid responsiveness	cis-acting element involved in the abscisic acid responsiveness	abscisic acid responsiveness
BnaA09g18500D	LAMP-element	CTTTATCA	837	8	845	8	-	Pisum sativum	part of a light responsive element	part of a light responsive element	light responsive
BnaA09g45250D	LAMP-element	CTTTATCA	155	8	163	8	+	Pisum sativum	part of a light responsive element	part of a light responsive element	light responsive
BnaA09g45250D	ABRE	CACGTG	548	6	554	6	+	Arabidopsis thaliana	cis-acting element involved in the abscisic acid responsiveness	cis-acting element involved in the abscisic acid responsiveness	abscisic acid responsiveness
BnaA09g45250D	ABRE	ACGTG	549	5	554	5	+	Arabidopsis thaliana	cis-acting element involved in the abscisic acid responsiveness	cis-acting element involved in the abscisic acid responsiveness	abscisic acid responsiveness
BnaA09g45250D	I-box	AAGATAAGGCT	330	11	341	10	+	Gossypium hirsutum	part of a light responsive element	part of a light responsive element	light responsive
BnaA09g45250D	chs-CMA1a	TTACTTAA	1842	8	1850	8	+	Daucus carota	part of a light responsive element	part of a light responsive element	light responsive
BnaA09g45250D	P-box	CCTTTTG	1727	7	1734	7	-	Oryza sativa	gibberellin-responsive element	gibberellin-responsive element	gibberellin-responsive element
BnaA09g45250D	G-Box	CACGTG	548	6	554	6	+	Pisum sativum	cis-acting regulatory element involved in light responsiveness	cis-acting regulatory element involved in light responsiveness	light responsive
BnaA09g45250D	GA-motif	ATAGATAA	1991	8	1999	8	+	Arabidopsis thaliana	part of a light responsive element	part of a light responsive element	light responsive
BnaA09g45250D	Box 4	ATTAAT	834	6	840	6	+	Petroselinum crispum	part of a conserved DNA module involved in light responsiveness	part of a conserved DNA module involved in light responsiveness	light responsive
BnaA09g45250D	Box 4	ATTAAT	1176	6	1182	6	-	Petroselinum crispum	part of a conserved DNA module involved in light responsiveness	part of a conserved DNA module involved in light responsiveness	light responsive
BnaA09g45250D	Box 4	ATTAAT	1197	6	1203	6	-	Petroselinum crispum	part of a conserved DNA module involved in light responsiveness	part of a conserved DNA module involved in light responsiveness	light responsive
BnaA09g45250D	G-box	CACGTG	548	6	554	6	+	Arabidopsis thaliana	cis-acting regulatory element involved in light responsiveness	cis-acting regulatory element involved in light responsiveness	light responsive
BnaA09g45250D	CGTCA-motif	CGTCA	368	5	373	5	-	Hordeum vulgare	cis-acting regulatory element involved in the MeJA-responsiveness	cis-acting regulatory element involved in the MeJA-responsiveness	MeJA-responsiveness
BnaA09g45250D	CGTCA-motif	CGTCA	557	5	562	5	-	Hordeum vulgare	cis-acting regulatory element involved in the MeJA-responsiveness	cis-acting regulatory element involved in the MeJA-responsiveness	MeJA-responsiveness
BnaA09g45250D	3-AF1 binding site	TAAGAGAGGAA	113	11	124	10	+	Solanum tuberosum	light responsive element	light responsive element	light responsive
BnaA09g45250D	ATCT-motif	AATCTAATCC	1185	10	1195	9	+	Pisum sativum	part of a conserved DNA module involved in light responsiveness	part of a conserved DNA module involved in light responsiveness	light responsive
BnaA09g45250D	TGACG-motif	TGACG	368	5	373	5	+	Hordeum vulgare	cis-acting regulatory element involved in the MeJA-responsiveness	cis-acting regulatory element involved in the MeJA-responsiveness	MeJA-responsiveness
BnaA09g45250D	TGACG-motif	TGACG	557	5	562	5	+	Hordeum vulgare	cis-acting regulatory element involved in the MeJA-responsiveness	cis-acting regulatory element involved in the MeJA-responsiveness	MeJA-responsiveness
BnaA09g45250D	AuxRR-core	GGTCCAT	1572	7	1579	7	-	Nicotiana tabacum	cis-acting regulatory element involved in auxin responsiveness	cis-acting regulatory element involved in auxin responsiveness	auxin responsiveness
BnaA09g45250D	AuxRR-core	GGTCCAT	1964	7	1971	7	-	Nicotiana tabacum	cis-acting regulatory element involved in auxin responsiveness	cis-acting regulatory element involved in auxin responsiveness	auxin responsiveness
BnaA09g45250D	AE-box	AGAAACTT	5	8	13	8	+	Arabidopsis thaliana	part of a module for light response	part of a module for light response	light responsive
BnaA09g45250D	TCT-motif	TCTTAC	112	6	118	6	-	Arabidopsis thaliana	part of a light responsive element	part of a light responsive element	light responsive
BnaA09g45250D	TCT-motif	TCTTAC	1147	6	1153	6	-	Arabidopsis thaliana	part of a light responsive element	part of a light responsive element	light responsive
BnaA09g45250D	TCT-motif	TCTTAC	1370	6	1376	6	+	Arabidopsis thaliana	part of a light responsive element	part of a light responsive element	light responsive
BnaA09g45250D	TCCC-motif	TCTCCCT	1633	7	1640	7	+	Spinacia oleracea	part of a light responsive element	part of a light responsive element	light responsive
BnaA09g45250D	TC-rich repeats	GTTTTCTTAC	1147	10	1157	9	-	Nicotiana tabacum	cis-acting element involved in defense and stress responsiveness	cis-acting element involved in defense and stress responsiveness	defense and stress responsiveness
BnaC03g33070D	TC-rich repeats	GTTTTCTTAC	662	10	672	9	-	Nicotiana tabacum	cis-acting element involved in defense and stress responsiveness	cis-acting element involved in defense and stress responsiveness	defense and stress responsiveness
BnaC03g33070D	AE-box	AGAAACTT	116	8	124	8	-	Arabidopsis thaliana	part of a module for light response	part of a module for light response	light responsive
BnaC03g33070D	AE-box	AGAAACAA	502	8	510	8	+	Arabidopsis thaliana	part of a module for light response	part of a module for light response	light responsive
BnaC03g33070D	TGA-element	AACGAC	1617	6	1623	6	-	Brassica oleracea	auxin-responsive element	auxin-responsive element	auxin responsiveness
BnaC03g33070D	TGA-element	AACGAC	1653	6	1659	6	-	Brassica oleracea	auxin-responsive element	auxin-responsive element	auxin responsiveness
BnaC03g33070D	TCT-motif	TCTTAC	207	6	213	6	-	Arabidopsis thaliana	part of a light responsive element	part of a light responsive element	light responsive
BnaC03g33070D	GC-motif	CCCCCG	1756	6	1762	6	-	Zea mays	enhancer-like element involved in anoxic specific inducibility	enhancer-like element involved in anoxic specific inducibility	anaerobic induction
BnaC03g33070D	ARE	AAACCA	359	6	365	6	+	Zea mays	cis-acting regulatory element essential for the anaerobic induction	cis-acting regulatory element essential for the anaerobic induction	anaerobic induction
BnaC03g33070D	ARE	AAACCA	422	6	428	6	-	Zea mays	cis-acting regulatory element essential for the anaerobic induction	cis-acting regulatory element essential for the anaerobic induction	anaerobic induction
BnaC03g33070D	ARE	AAACCA	1189	6	1195	6	-	Zea mays	cis-acting regulatory element essential for the anaerobic induction	cis-acting regulatory element essential for the anaerobic induction	anaerobic induction
BnaC03g33070D	ARE	AAACCA	1227	6	1233	6	-	Zea mays	cis-acting regulatory element essential for the anaerobic induction	cis-acting regulatory element essential for the anaerobic induction	anaerobic induction
BnaC03g33070D	ARE	AAACCA	1258	6	1264	6	-	Zea mays	cis-acting regulatory element essential for the anaerobic induction	cis-acting regulatory element essential for the anaerobic induction	anaerobic induction
BnaC03g33070D	ARE	AAACCA	1552	6	1558	6	+	Zea mays	cis-acting regulatory element essential for the anaerobic induction	cis-acting regulatory element essential for the anaerobic induction	anaerobic induction
BnaC03g33070D	Box 4	ATTAAT	548	6	554	6	+	Petroselinum crispum	part of a conserved DNA module involved in light responsiveness	part of a conserved DNA module involved in light responsiveness	light responsive
BnaC03g33070D	Box 4	ATTAAT	1967	6	1973	6	-	Petroselinum crispum	part of a conserved DNA module involved in light responsiveness	part of a conserved DNA module involved in light responsiveness	light responsive
BnaC03g33070D	MRE	AACCTAA	1825	7	1832	7	+	Petroselinum crispum	MYB binding site involved in light responsiveness	MYB binding site involved in light responsiveness	light responsive
BnaC03g33070D	ABRE	ACGTG	387	5	392	5	+	Arabidopsis thaliana	cis-acting element involved in the abscisic acid responsiveness	cis-acting element involved in the abscisic acid responsiveness	abscisic acid responsiveness
BnaC03g33070D	G-Box	CACGTT	386	6	392	6	-	Pisum sativum	cis-acting regulatory element involved in light responsiveness	cis-acting regulatory element involved in light responsiveness	light responsive
BnaC05g35130D	MBS	CAACTG	1582	6	1588	6	+	Arabidopsis thaliana	MYB binding site involved in drought-inducibility	MYB binding site involved in drought-inducibility	drought-inducibility
BnaC05g35130D	TGA-element	AACGAC	191	6	197	6	-	Brassica oleracea	auxin-responsive element	auxin-responsive element	auxin responsiveness
BnaC05g35130D	CAT-box	GCCACT	491	6	497	6	-	Arabidopsis thaliana	cis-acting regulatory element related to meristem expression	cis-acting regulatory element related to meristem expression	meristem expression
BnaC05g35130D	CAT-box	GCCACT	913	6	919	6	-	Arabidopsis thaliana	cis-acting regulatory element related to meristem expression	cis-acting regulatory element related to meristem expression	meristem expression
BnaC05g35130D	TCT-motif	TCTTAC	860	6	866	6	-	Arabidopsis thaliana	part of a light responsive element	part of a light responsive element	light responsive
BnaC05g35130D	TCT-motif	TCTTAC	1067	6	1073	6	+	Arabidopsis thaliana	part of a light responsive element	part of a light responsive element	light responsive
BnaC05g35130D	TCT-motif	TCTTAC	1195	6	1201	6	+	Arabidopsis thaliana	part of a light responsive element	part of a light responsive element	light responsive
BnaC05g35130D	ABRE	ACGTG	4	5	9	5	+	Arabidopsis thaliana	cis-acting element involved in the abscisic acid responsiveness	cis-acting element involved in the abscisic acid responsiveness	abscisic acid responsiveness
BnaC05g35130D	ABRE	ACGTG	1142	5	1147	5	+	Arabidopsis thaliana	cis-acting element involved in the abscisic acid responsiveness	cis-acting element involved in the abscisic acid responsiveness	abscisic acid responsiveness
BnaC05g35130D	ABRE	ACGTG	1222	5	1227	5	+	Arabidopsis thaliana	cis-acting element involved in the abscisic acid responsiveness	cis-acting element involved in the abscisic acid responsiveness	abscisic acid responsiveness
BnaC05g35130D	I-box	cCATATCCAAT	1397	11	1408	10	+	Flaveria trinervia	part of a light responsive element	part of a light responsive element	light responsive
BnaC05g35130D	G-Box	CACGTT	1141	6	1147	6	-	Pisum sativum	cis-acting regulatory element involved in light responsiveness	cis-acting regulatory element involved in light responsiveness	light responsive
BnaC05g35130D	G-Box	CACGTT	1221	6	1227	6	-	Pisum sativum	cis-acting regulatory element involved in light responsiveness	cis-acting regulatory element involved in light responsiveness	light responsive
BnaC05g35130D	ARE	AAACCA	1530	6	1536	6	+	Zea mays	cis-acting regulatory element essential for the anaerobic induction	cis-acting regulatory element essential for the anaerobic induction	anaerobic induction
BnaC05g35130D	G-box	TACGTG	3	6	9	6	+	Arabidopsis thaliana	cis-acting regulatory element involved in light responsiveness	cis-acting regulatory element involved in light responsiveness	light responsive
BnaC05g35130D	G-box	CACGAC	155	6	161	6	+	Zea mays	cis-acting regulatory element involved in light responsiveness	cis-acting regulatory element involved in light responsiveness	light responsive
BnaC05g35130D	GA-motif	ATAGATAA	815	8	823	8	+	Arabidopsis thaliana	part of a light responsive element	part of a light responsive element	light responsive
BnaC05g35130D	Box 4	ATTAAT	1604	6	1610	6	-	Petroselinum crispum	part of a conserved DNA module involved in light responsiveness	part of a conserved DNA module involved in light responsiveness	light responsive
BnaC05g35130D	CGTCA-motif	CGTCA	986	5	991	5	-	Hordeum vulgare	cis-acting regulatory element involved in the MeJA-responsiveness	cis-acting regulatory element involved in the MeJA-responsiveness	MeJA-responsiveness
BnaC05g35130D	CGTCA-motif	CGTCA	1742	5	1747	5	-	Hordeum vulgare	cis-acting regulatory element involved in the MeJA-responsiveness	cis-acting regulatory element involved in the MeJA-responsiveness	MeJA-responsiveness
BnaC05g35130D	TGACG-motif	TGACG	986	5	991	5	+	Hordeum vulgare	cis-acting regulatory element involved in the MeJA-responsiveness	cis-acting regulatory element involved in the MeJA-responsiveness	MeJA-responsiveness
BnaC05g35130D	TGACG-motif	TGACG	1742	5	1747	5	+	Hordeum vulgare	cis-acting regulatory element involved in the MeJA-responsiveness	cis-acting regulatory element involved in the MeJA-responsiveness	MeJA-responsiveness
BnaC05g48240D	TGACG-motif	TGACG	1202	5	1207	5	-	Hordeum vulgare	cis-acting regulatory element involved in the MeJA-responsiveness	cis-acting regulatory element involved in the MeJA-responsiveness	MeJA-responsiveness
BnaC05g48240D	CGTCA-motif	CGTCA	1202	5	1207	5	+	Hordeum vulgare	cis-acting regulatory element involved in the MeJA-responsiveness	cis-acting regulatory element involved in the MeJA-responsiveness	MeJA-responsiveness
BnaC05g48240D	G-box	TACGTG	1048	6	1054	6	-	Arabidopsis thaliana	cis-acting regulatory element involved in light responsiveness	cis-acting regulatory element involved in light responsiveness	light responsive
BnaC05g48240D	G-box	CACGTG	1205	6	1211	6	-	Arabidopsis thaliana	cis-acting regulatory element involved in light responsiveness	cis-acting regulatory element involved in light responsiveness	light responsive
BnaC05g48240D	ARE	AAACCA	838	6	844	6	-	Zea mays	cis-acting regulatory element essential for the anaerobic induction	cis-acting regulatory element essential for the anaerobic induction	anaerobic induction
BnaC05g48240D	G-Box	CACGTG	1205	6	1211	6	-	Pisum sativum	cis-acting regulatory element involved in light responsiveness	cis-acting regulatory element involved in light responsiveness	light responsive
BnaC05g48240D	G-Box	CACGTT	1602	6	1608	6	+	Pisum sativum	cis-acting regulatory element involved in light responsiveness	cis-acting regulatory element involved in light responsiveness	light responsive
BnaC05g48240D	GATA-motif	AAGGATAAGG	1301	10	1311	9	+	Solanum tuberosum	part of a light responsive element	part of a light responsive element	light responsive
BnaC05g48240D	GATA-box	TTACCACAGAAACTC	355	15	370	14	-	Daucus carota	responsive element to auxin-free medium	responsive element to auxin-free medium	auxin responsiveness
BnaC05g48240D	ABRE	ACGTG	1048	5	1053	5	-	Arabidopsis thaliana	cis-acting element involved in the abscisic acid responsiveness	cis-acting element involved in the abscisic acid responsiveness	abscisic acid responsiveness
BnaC05g48240D	ABRE	CACGTG	1205	6	1211	6	-	Arabidopsis thaliana	cis-acting element involved in the abscisic acid responsiveness	cis-acting element involved in the abscisic acid responsiveness	abscisic acid responsiveness
BnaC05g48240D	ABRE	ACGTG	1206	5	1211	5	+	Arabidopsis thaliana	cis-acting element involved in the abscisic acid responsiveness	cis-acting element involved in the abscisic acid responsiveness	abscisic acid responsiveness
BnaC05g48240D	ABRE	ACGTG	1602	5	1607	5	-	Arabidopsis thaliana	cis-acting element involved in the abscisic acid responsiveness	cis-acting element involved in the abscisic acid responsiveness	abscisic acid responsiveness
BnaC05g48240D	TC-rich repeats	GTTTTCTTAC	840	10	850	9	+	Nicotiana tabacum	cis-acting element involved in defense and stress responsiveness	cis-acting element involved in defense and stress responsiveness	defense and stress responsiveness
BnaC05g48240D	TCCC-motif	TCTCCCT	736	7	743	7	+	Spinacia oleracea	part of a light responsive element	part of a light responsive element	light responsive
BnaC05g48240D	TCT-motif	TCTTAC	825	6	831	6	+	Arabidopsis thaliana	part of a light responsive element	part of a light responsive element	light responsive
BnaC05g48240D	TCT-motif	TCTTAC	1119	6	1125	6	+	Arabidopsis thaliana	part of a light responsive element	part of a light responsive element	light responsive
BnaC05g48240D	GT1-motif	GGTTAA	1303	6	1309	6	+	Arabidopsis thaliana	light responsive element	light responsive element	light responsive
BnaC05g48240D	MBS	CAACTG	50	6	56	6	-	Arabidopsis thaliana	MYB binding site involved in drought-inducibility	MYB binding site involved in drought-inducibility	drought-inducibility
BnaC05g48240D	MBS	CAACTG	521	6	527	6	+	Arabidopsis thaliana	MYB binding site involved in drought-inducibility	MYB binding site involved in drought-inducibility	drought-inducibility
BnaC08g39060D	GA-motif	ATAGATAA	1991	8	1999	8	+	Arabidopsis thaliana	part of a light responsive element	part of a light responsive element	light responsive
BnaC08g39060D	Box 4	ATTAAT	957	6	963	6	+	Petroselinum crispum	part of a conserved DNA module involved in light responsiveness	part of a conserved DNA module involved in light responsiveness	light responsive
BnaC08g39060D	Box 4	ATTAAT	969	6	975	6	+	Petroselinum crispum	part of a conserved DNA module involved in light responsiveness	part of a conserved DNA module involved in light responsiveness	light responsive
BnaC08g39060D	Box 4	ATTAAT	987	6	993	6	+	Petroselinum crispum	part of a conserved DNA module involved in light responsiveness	part of a conserved DNA module involved in light responsiveness	light responsive
BnaC08g39060D	Box 4	ATTAAT	1422	6	1428	6	-	Petroselinum crispum	part of a conserved DNA module involved in light responsiveness	part of a conserved DNA module involved in light responsiveness	light responsive
BnaC08g39060D	ARE	AAACCA	1375	6	1381	6	+	Zea mays	cis-acting regulatory element essential for the anaerobic induction	cis-acting regulatory element essential for the anaerobic induction	anaerobic induction
BnaC08g39060D	ATCT-motif	AATCTAATCC	1332	10	1342	9	-	Pisum sativum	part of a conserved DNA module involved in light responsiveness	part of a conserved DNA module involved in light responsiveness	light responsive
BnaC08g39060D	ABRE	CACGTG	251	6	257	6	+	Arabidopsis thaliana	cis-acting element involved in the abscisic acid responsiveness	cis-acting element involved in the abscisic acid responsiveness	abscisic acid responsiveness
BnaC08g39060D	ABRE	ACGTG	252	5	257	5	+	Arabidopsis thaliana	cis-acting element involved in the abscisic acid responsiveness	cis-acting element involved in the abscisic acid responsiveness	abscisic acid responsiveness
BnaC08g39060D	I-box	AAGATAAGGCT	39	11	50	10	+	Gossypium hirsutum	part of a light responsive element	part of a light responsive element	light responsive
BnaC08g39060D	GATA-motif	AAGATAAGATT	933	11	944	10	-	Arabidopsis thaliana	part of a light responsive element	part of a light responsive element	light responsive
BnaC08g39060D	G-Box	CACGTG	251	6	257	6	+	Pisum sativum	cis-acting regulatory element involved in light responsiveness	cis-acting regulatory element involved in light responsiveness	light responsive
BnaC08g39060D	P-box	CCTTTTG	373	7	380	7	+	Oryza sativa	gibberellin-responsive element	gibberellin-responsive element	gibberellin-responsive element
BnaC08g39060D	P-box	CCTTTTG	1744	7	1751	7	-	Oryza sativa	gibberellin-responsive element	gibberellin-responsive element	gibberellin-responsive element
BnaC08g39060D	AE-box	AGAAACAA	730	8	738	8	+	Arabidopsis thaliana	part of a module for light response	part of a module for light response	light responsive
BnaC08g39060D	CAT-box	GCCACT	91	6	97	6	-	Arabidopsis thaliana	cis-acting regulatory element related to meristem expression	cis-acting regulatory element related to meristem expression	meristem expression
BnaC08g39060D	TCT-motif	TCTTAC	1354	6	1360	6	-	Arabidopsis thaliana	part of a light responsive element	part of a light responsive element	light responsive
BnaC08g39060D	G-box	CACGTG	251	6	257	6	+	Arabidopsis thaliana	cis-acting regulatory element involved in light responsiveness	cis-acting regulatory element involved in light responsiveness	light responsive
BnaC08g39060D	CGTCA-motif	CGTCA	77	5	82	5	-	Hordeum vulgare	cis-acting regulatory element involved in the MeJA-responsiveness	cis-acting regulatory element involved in the MeJA-responsiveness	MeJA-responsiveness
BnaC08g39060D	CGTCA-motif	CGTCA	260	5	265	5	-	Hordeum vulgare	cis-acting regulatory element involved in the MeJA-responsiveness	cis-acting regulatory element involved in the MeJA-responsiveness	MeJA-responsiveness
BnaC08g39060D	CGTCA-motif	CGTCA	326	5	331	5	+	Hordeum vulgare	cis-acting regulatory element involved in the MeJA-responsiveness	cis-acting regulatory element involved in the MeJA-responsiveness	MeJA-responsiveness
BnaC08g39060D	TGACG-motif	TGACG	77	5	82	5	+	Hordeum vulgare	cis-acting regulatory element involved in the MeJA-responsiveness	cis-acting regulatory element involved in the MeJA-responsiveness	MeJA-responsiveness
BnaC08g39060D	TGACG-motif	TGACG	260	5	265	5	+	Hordeum vulgare	cis-acting regulatory element involved in the MeJA-responsiveness	cis-acting regulatory element involved in the MeJA-responsiveness	MeJA-responsiveness
BnaC08g39060D	TGACG-motif	TGACG	326	5	331	5	-	Hordeum vulgare	cis-acting regulatory element involved in the MeJA-responsiveness	cis-acting regulatory element involved in the MeJA-responsiveness	MeJA-responsiveness
BnaC08g39060D	GARE-motif	TCTGTTG	598	7	605	7	-	Brassica oleracea	gibberellin-responsive element	gibberellin-responsive element	gibberellin-responsive element
BnaC08g39060D	AuxRR-core	GGTCCAT	1587	7	1594	7	-	Nicotiana tabacum	cis-acting regulatory element involved in auxin responsiveness	cis-acting regulatory element involved in auxin responsiveness	auxin responsiveness
BnaC08g39060D	AuxRR-core	GGTCCAT	1959	7	1966	7	-	Nicotiana tabacum	cis-acting regulatory element involved in auxin responsiveness	cis-acting regulatory element involved in auxin responsiveness	auxin responsiveness
BnaC08g39060D	TCA-element	TCAGAAGAGG	1938	10	1948	9	-	Brassica oleracea	cis-acting element involved in salicylic acid responsiveness	cis-acting element involved in salicylic acid responsiveness	salicylic acid responsiveness
BnaC08g39060D	GT1-motif	GGTTAA	1062	6	1068	6	-	Arabidopsis thaliana	light responsive element	light responsive element	light responsive
BnaC09g20440D	P-box	CCTTTTG	79	7	86	7	-	Oryza sativa	gibberellin-responsive element	gibberellin-responsive element	gibberellin-responsive element
BnaC09g20440D	MRE	AACCTAA	1396	7	1403	7	-	Petroselinum crispum	MYB binding site involved in light responsiveness	MYB binding site involved in light responsiveness	light responsive
BnaC09g20440D	ABRE	ACGTG	514	5	519	5	-	Arabidopsis thaliana	cis-acting element involved in the abscisic acid responsiveness	cis-acting element involved in the abscisic acid responsiveness	abscisic acid responsiveness
BnaC09g20440D	ABRE	GCCGCGTGGC	1611	10	1621	9	-	Oryza sativa	cis-acting element involved in the abscisic acid responsiveness	cis-acting element involved in the abscisic acid responsiveness	abscisic acid responsiveness
BnaC09g20440D	ABRE	ACGTG	1684	5	1689	5	+	Arabidopsis thaliana	cis-acting element involved in the abscisic acid responsiveness	cis-acting element involved in the abscisic acid responsiveness	abscisic acid responsiveness
BnaC09g20440D	TGACG-motif	TGACG	103	5	108	5	+	Hordeum vulgare	cis-acting regulatory element involved in the MeJA-responsiveness	cis-acting regulatory element involved in the MeJA-responsiveness	MeJA-responsiveness
BnaC09g20440D	TGACG-motif	TGACG	1682	5	1687	5	+	Hordeum vulgare	cis-acting regulatory element involved in the MeJA-responsiveness	cis-acting regulatory element involved in the MeJA-responsiveness	MeJA-responsiveness
BnaC09g20440D	TGACG-motif	TGACG	1740	5	1745	5	-	Hordeum vulgare	cis-acting regulatory element involved in the MeJA-responsiveness	cis-acting regulatory element involved in the MeJA-responsiveness	MeJA-responsiveness
BnaC09g20440D	CGTCA-motif	CGTCA	103	5	108	5	-	Hordeum vulgare	cis-acting regulatory element involved in the MeJA-responsiveness	cis-acting regulatory element involved in the MeJA-responsiveness	MeJA-responsiveness
BnaC09g20440D	CGTCA-motif	CGTCA	1682	5	1687	5	-	Hordeum vulgare	cis-acting regulatory element involved in the MeJA-responsiveness	cis-acting regulatory element involved in the MeJA-responsiveness	MeJA-responsiveness
BnaC09g20440D	CGTCA-motif	CGTCA	1740	5	1745	5	+	Hordeum vulgare	cis-acting regulatory element involved in the MeJA-responsiveness	cis-acting regulatory element involved in the MeJA-responsiveness	MeJA-responsiveness
BnaC09g20440D	G-box	CACGTC	514	6	520	6	+	Zea mays	cis-acting regulatory element involved in light responsiveness	cis-acting regulatory element involved in light responsiveness	light responsive
BnaC09g20440D	G-box	CACGTC	1683	6	1689	6	-	Zea mays	cis-acting regulatory element involved in light responsiveness	cis-acting regulatory element involved in light responsiveness	light responsive
BnaC09g20440D	G-box	CACGAC	1759	6	1765	6	+	Zea mays	cis-acting regulatory element involved in light responsiveness	cis-acting regulatory element involved in light responsiveness	light responsive
BnaC09g20440D	ARE	AAACCA	549	6	555	6	+	Zea mays	cis-acting regulatory element essential for the anaerobic induction	cis-acting regulatory element essential for the anaerobic induction	anaerobic induction
BnaC09g20440D	ARE	AAACCA	1447	6	1453	6	+	Zea mays	cis-acting regulatory element essential for the anaerobic induction	cis-acting regulatory element essential for the anaerobic induction	anaerobic induction
BnaC09g20440D	LTR	CCGAAA	667	6	673	6	-	Hordeum vulgare	cis-acting element involved in low-temperature responsiveness	cis-acting element involved in low-temperature responsiveness	low-temperature responsiveness
BnaC09g20440D	LTR	CCGAAA	1278	6	1284	6	+	Hordeum vulgare	cis-acting element involved in low-temperature responsiveness	cis-acting element involved in low-temperature responsiveness	low-temperature responsiveness
BnaC09g20440D	TCT-motif	TCTTAC	254	6	260	6	+	Arabidopsis thaliana	part of a light responsive element	part of a light responsive element	light responsive
BnaC09g20440D	TCT-motif	TCTTAC	1574	6	1580	6	-	Arabidopsis thaliana	part of a light responsive element	part of a light responsive element	light responsive
BnaC09g20440D	TGA-element	AACGAC	1054	6	1060	6	-	Brassica oleracea	auxin-responsive element	auxin-responsive element	auxin responsiveness
BnaC09g20440D	TC-rich repeats	GTTTTCTTAC	223	10	233	9	+	Nicotiana tabacum	cis-acting element involved in defense and stress responsiveness	cis-acting element involved in defense and stress responsiveness	defense and stress responsiveness
BnaC09g20440D	TCCC-motif	TCTCCCT	1750	7	1757	7	-	Spinacia oleracea	part of a light responsive element	part of a light responsive element	light responsive
