# Supplementary material for: Genome-wide analysis and expression patterns of lipid phospholipid phospholipase gene family in Brassica napus L
Source: BMC Genomics. 2021 Jul 18;22:548. doi: 10.1186/s12864-021-07862-1 (PMC8286584; doi:10.1186/s12864-021-07862-1)
Supplement: Supplementary file 7 — Additional file 7: Table S7. The GO enrichment analysis of BnLPP genes. [file 12864_2021_7862_MOESM7_ESM.xlsx]

## Sheet: Gene ontology
Table S7. The GO enrichment analysis of BnLPP genes.
GO class	GO ID	GO annotation	Gene numbers	Gene ID	Gene name
biological_process	GO:0009987	cellular process	4	BnaC08g39060D;BnaC05g35130D;BnaA09g45250D;BnaA05g21920D	BnLPP2.1;BnLPP4.2;BnLPP2.2;BnLPP4.1
biological_process	GO:0006793	phosphorus metabolic process	4	BnaC08g39060D;BnaC05g35130D;BnaA09g45250D;BnaA05g21920D	BnLPP2.1;BnLPP4.2;BnLPP2.2;BnLPP4.1
biological_process	GO:0006796	phosphate-containing compound metabolic process	4	BnaC08g39060D;BnaC05g35130D;BnaA09g45250D;BnaA05g21920D	BnLPP2.1;BnLPP4.2;BnLPP2.2;BnLPP4.1
biological_process	GO:0044237	cellular metabolic process	4	BnaC08g39060D;BnaC05g35130D;BnaA09g45250D;BnaA05g21920D	BnLPP2.1;BnLPP4.2;BnLPP2.2;BnLPP4.1
biological_process	GO:0008150	biological_process	4	BnaC08g39060D;BnaC05g35130D;BnaA09g45250D;BnaA05g21920D	BnLPP2.1;BnLPP4.2;BnLPP2.2;BnLPP4.1
biological_process	GO:0008152	metabolic process	4	BnaC08g39060D;BnaC05g35130D;BnaA09g45250D;BnaA05g21920D	BnLPP2.1;BnLPP4.2;BnLPP2.2;BnLPP4.1
biological_process	GO:0016311	dephosphorylation	4	BnaC08g39060D;BnaC05g35130D;BnaA09g45250D;BnaA05g21920D	BnLPP2.1;BnLPP4.2;BnLPP2.2;BnLPP4.1
cellular_component	GO:0005575	cellular_component	2	BnaC08g39060D;BnaA09g45250D	BnLPP2.1;BnLPP2.2
cellular_component	GO:0044425	obsolete membrane part	2	BnaC08g39060D;BnaA09g45250D	BnLPP2.1;BnLPP2.2
cellular_component	GO:0071944	cell periphery	2	BnaC08g39060D;BnaA09g45250D	BnLPP2.1;BnLPP2.2
cellular_component	GO:0110165	cellular anatomical entity	2	BnaC08g39060D;BnaA09g45250D	BnLPP2.1;BnLPP2.2
cellular_component	GO:0016020	membrane	2	BnaC08g39060D;BnaA09g45250D	BnLPP2.1;BnLPP2.2
cellular_component	GO:0016021	integral component of membrane	2	BnaC08g39060D;BnaA09g45250D	BnLPP2.1;BnLPP2.2
cellular_component	GO:0044459	obsolete plasma membrane part	2	BnaC08g39060D;BnaA09g45250D	BnLPP2.1;BnLPP2.2
cellular_component	GO:0044464	obsolete cell part	2	BnaC08g39060D;BnaA09g45250D	BnLPP2.1;BnLPP2.2
cellular_component	GO:0005623	obsolete cell	2	BnaC08g39060D;BnaA09g45250D	BnLPP2.1;BnLPP2.2
cellular_component	GO:0031224	intrinsic component of membrane	2	BnaC08g39060D;BnaA09g45250D	BnLPP2.1;BnLPP2.2
cellular_component	GO:0031226	intrinsic component of plasma membrane	2	BnaC08g39060D;BnaA09g45250D	BnLPP2.1;BnLPP2.2
cellular_component	GO:0005886	plasma membrane	2	BnaC08g39060D;BnaA09g45250D	BnLPP2.1;BnLPP2.2
cellular_component	GO:0005887	integral component of plasma membrane	2	BnaC08g39060D;BnaA09g45250D	BnLPP2.1;BnLPP2.2
molecular_function	GO:0008195	phosphatidate phosphatase activity	4	BnaC08g39060D;BnaC05g35130D;BnaA09g45250D;BnaA05g21920D	BnLPP2.1;BnLPP4.2;BnLPP2.2;BnLPP4.1
molecular_function	GO:0042578	phosphoric ester hydrolase activity	4	BnaC08g39060D;BnaC05g35130D;BnaA09g45250D;BnaA05g21920D	BnLPP2.1;BnLPP4.2;BnLPP2.2;BnLPP4.1
molecular_function	GO:0016787	hydrolase activity	4	BnaC08g39060D;BnaC05g35130D;BnaA09g45250D;BnaA05g21920D	BnLPP2.1;BnLPP4.2;BnLPP2.2;BnLPP4.1
molecular_function	GO:0016788	hydrolase activity, acting on ester bonds	4	BnaC08g39060D;BnaC05g35130D;BnaA09g45250D;BnaA05g21920D	BnLPP2.1;BnLPP4.2;BnLPP2.2;BnLPP4.1
molecular_function	GO:0016791	phosphatase activity	4	BnaC08g39060D;BnaC05g35130D;BnaA09g45250D;BnaA05g21920D	BnLPP2.1;BnLPP4.2;BnLPP2.2;BnLPP4.1
molecular_function	GO:0003993	acid phosphatase activity	2	BnaC08g39060D;BnaA09g45250D	BnLPP2.1;BnLPP2.2
molecular_function	GO:0003674	molecular_function	4	BnaC08g39060D;BnaC05g35130D;BnaA09g45250D;BnaA05g21920D	BnLPP2.1;BnLPP4.2;BnLPP2.2;BnLPP4.1
molecular_function	GO:0003824	catalytic activity	4	BnaC08g39060D;BnaC05g35130D;BnaA09g45250D;BnaA05g21920D	BnLPP2.1;BnLPP4.2;BnLPP2.2;BnLPP4.1
