# Supplementary material for: Genome-wide analysis and expression patterns of lipid phospholipid phospholipase gene family in Brassica napus L
Source: BMC Genomics. 2021 Jul 18;22:548. doi: 10.1186/s12864-021-07862-1 (PMC8286584; doi:10.1186/s12864-021-07862-1)
Supplement: Supplementary file 8 — Additional file 8: Table S8. The prediction of miRNAs target sites. [file 12864_2021_7862_MOESM8_ESM.xlsx]

## Sheet: Sheet1
Table S8. Prediction of miRNAs target sites.
miRNA	Target gene	Gene ID	Expectation	UPE$	miRNA_start	miRNA_end	Target_start	Target_end	miRNA_aligned_fragment	alignment	Target_aligned_fragment	Inhibition	Multiplicity
bna-miR156a	BnaA03g28040D	BnLPP3.4	5	-1	1	21	769	789	UGACAGAAGAGAGUGAGCACA	: ::::.:::. ::: :::..	UAUGCUUACUUCCUUGUGUUG	Translation	1
bna-miR156d	BnaA03g28040D	BnLPP3.4	5	-1	1	20	770	789	UGACAGAAGAGAGUGAGCAC	::::.:::. ::: :::..	AUGCUUACUUCCUUGUGUUG	Translation	1
bna-miR156e	BnaA03g28040D	BnLPP3.4	5	-1	1	20	770	789	UGACAGAAGAGAGUGAGCAC	::::.:::. ::: :::..	AUGCUUACUUCCUUGUGUUG	Translation	1
bna-miR156f	BnaA03g28040D	BnLPP3.4	5	-1	1	20	770	789	UGACAGAAGAGAGUGAGCAC	::::.:::. ::: :::..	AUGCUUACUUCCUUGUGUUG	Translation	1
bna-miR396a	BnaA05g21920D	BnLPP4.1	5	-1	1	21	828	848	UUCCACAGCUUUCUUGAACUU	:::::: ::.:: ::: :.:	CAGUUCACGAGAGAUGUUGGA	Cleavage	1
bna-miR396a	BnaC05g35130D	BnLPP4.2	5	-1	1	21	828	848	UUCCACAGCUUUCUUGAACUU	.::::: ::.:: ::: :.:	CGGUUCACGAGAGAUGUUGGA	Cleavage	1
